# Supplementary material for: Transmembrane helices mediate the formation of a stable ternary complex of b5R, cyt b5, and SCD1
Source: Commun Biol. 2022 Sep 12;5:956. doi: 10.1038/s42003-022-03882-z (PMC9468158; doi:10.1038/s42003-022-03882-z)
Supplement: Supplementary file 3 — Supplementary Data 1 [file 42003_2022_3882_MOESM3_ESM.xlsx]

## Sheet: Figure 3
Figure 3c
[NaCl], mM	k1 (tethered soluble)	SD		k2 (tethered soluble)	SD		k1 (tethered full-length)	SD		k2 (tethered full-length)	SD		k1 (linker-cleaved full-length)	SD		k2 (linker-cleaved full-length)	SEM
0	325.743	45.497		9.9754	0.8016		540.95	42.8491		5.1278	1.7263		511.614	36.4978		10.0319	1.3767
50	388.086	52.3376		17.5329	1.8236		577.814	55.4806		12.986	3.2078		610.314	100.667		17.1557	3.6807
100	409.743	48.0442		18.7843	1.6066		597.371	33.6064		14.3	2.0235		556.086	33.4008		14.9643	1.5281
150	361.457	26.1288		13.3886	1.1519		540.271	39.8688		11.2719	2.473		533.771	65.9707		13.3931	5.1227
200	324.471	19.898		8.8633	0.9799		504.46	23.0251		7.9574	2.1121		491.543	4.2158		8.3793	1.2034
300	279.143	33.5263		5.6756	0.8709		428	8.3662		6.455	2.0656		468.829	25.8095		7.5527	1.2132
400	257.929	10.9599		3.8521	0.6053		376.82	11.6785		4.0134	0.9626		408.514	20.0589		5.7317	1.8331
500	225.229	9.517		2.9621	0.3291		352.625	18.4931		4.0053	1.1316		364.843	10.6819		3.8766	0.789
Figure 3d
[NaCl], mM	k (individual cyt b5 & b5R)	SD
0	128.82	4.6105
50	67.5783	12.4817
100	29.2883	4.3747
150	15.575	1.6701
200	10.3178	0.9603
300	6.3318	0.7056
400	3.9958	0.4118
500	2.809	0.2442

## Sheet: Figure 4
Figure 4c					Figure 4d
	No substrate	plus stearoyl-CoA				individual b5R & cyt b5			individual b5R & cyt b5 &SCD1			b5R & SCD1-cyt b5 complex
Time,s	Normalized A340	Normalized A340			Time, s	Normalized A423		Time, s	Normalized A423		Time, s	Normalized A423
0.1	1	1			0.002	0.484865		0.004	0.492981		0.002	0.515528
0.2	0.998388	1.00097			0.006	0.573022		0.008	0.609611		0.006	0.552795
0.3	0.998388	1.00024			0.01	0.674987		0.012	0.718143		0.01	0.594579
0.4	0.998388	1			0.014	0.757302		0.016	0.799676		0.014	0.640316
0.5	0.998388	0.999269			0.018	0.822092		0.02	0.860691		0.018	0.680407
0.6	0.999194	0.997564			0.022	0.868826		0.024	0.900108		0.022	0.714286
0.7	0.998388	0.996833			0.026	0.903346		0.028	0.930346		0.026	0.744777
0.8	0.999194	0.995128			0.03	0.927244		0.032	0.949784		0.03	0.770186
0.9	0.999194	0.995128			0.034	0.944238		0.036	0.962203		0.034	0.792208
1	0.999194	0.993423			0.038	0.955921		0.04	0.971922		0.038	0.810277
1.1	1	0.992448			0.042	0.963356		0.044	0.977862		0.042	0.827216
1.2	1	0.992448			0.046	0.968136		0.048	0.981102		0.046	0.842462
1.3	0.999194	0.991717			0.05	0.97026		0.052	0.983261		0.05	0.852061
1.4	1	0.991717			0.054	0.973447		0.056	0.985421		0.054	0.861095
1.5	0.999194	0.990987			0.058	0.97504		0.06	0.985961		0.058	0.871824
1.6	1	0.990012			0.062	0.976633		0.064	0.986501		0.062	0.880858
1.7	0.999194	0.990012			0.066	0.976633		0.068	0.987581		0.066	0.88594
1.8	0.999194	0.990012			0.07	0.975571		0.072	0.988121		0.07	0.893281
1.9	0.999194	0.988307			0.074	0.974509		0.076	0.989201		0.074	0.898363
2	1	0.986602			0.078	0.975571		0.08	0.989741		0.078	0.904009
2.1	0.997313	0.989281			0.082	0.976102		0.084	0.989201		0.082	0.908526
2.2	0.999194	0.988307			0.086	0.976633		0.088	0.989201		0.086	0.912479
2.3	1	0.988307			0.09	0.97504		0.092	0.989741		0.09	0.915867
2.4	1.00081	0.986602			0.094	0.976102		0.096	0.990281		0.094	0.919819
2.5	1	0.986602			0.098	0.976102		0.1	0.991361		0.098	0.922643
2.6	1	0.986602			0.102	0.975571		0.104	0.990281		0.102	0.924337
2.7	1	0.986602			0.106	0.97504		0.108	0.990821		0.106	0.927724
2.8	1	0.985871			0.11	0.97504		0.112	0.990281		0.11	0.929418
2.9	0.999194	0.985871			0.114	0.974509		0.116	0.990821		0.114	0.931112
3	1	0.98514			0.118	0.974509		0.12	0.990821		0.118	0.932806
3.1	1	0.98514			0.122	0.973978		0.124	0.989741		0.122	0.933936
3.2	1.00161	0.983435			0.126	0.974509		0.128	0.990281		0.126	0.93563
3.3	0.998388	0.984166			0.13	0.97504		0.132	0.989741		0.13	0.938453
3.4	1	0.984166			0.134	0.97504		0.136	0.989741		0.134	0.940147
3.5	1	0.984166			0.138	0.973978		0.14	0.990281		0.138	0.940711
3.6	1.00081	0.983435			0.142	0.973978		0.144	0.989741		0.142	0.941841
3.7	1	0.983435			0.146	0.974509		0.148	0.989741		0.146	0.944099
3.8	1	0.982704			0.15	0.97504		0.152	0.989741		0.15	0.944099
3.9	1	0.98173			0.154	0.973447		0.156	0.989201		0.154	0.946358
4	1.00081	0.98173			0.158	0.975571		0.16	0.989201		0.158	0.946923
4.1	1.00161	0.98173			0.162	0.97504		0.164	0.989201		0.162	0.947487
4.2	1	0.98173			0.166	0.974509		0.168	0.988661		0.166	0.949181
4.3	1	0.980999			0.17	0.974509		0.172	0.989741		0.17	0.949181
4.4	0.999194	0.980999			0.174	0.974509		0.176	0.989741		0.174	0.950311
4.5	1	0.980999			0.178	0.973978		0.18	0.989201		0.178	0.952005
4.6	1	0.980999			0.182	0.974509		0.184	0.990281		0.182	0.950875
4.7	1	0.980999			0.186	0.97504		0.188	0.988661		0.186	0.952005
4.8	1	0.979294			0.19	0.97504		0.192	0.989201		0.19	0.953134
4.9	1.00081	0.979294			0.194	0.974509		0.196	0.988661		0.194	0.954828
5	1	0.980024			0.198	0.974509		0.2	0.989201		0.198	0.955392
5.1	1	0.980024			0.21	0.97504		0.204	0.989201		0.202	0.955957
5.2	1	0.980024			0.226	0.974509		0.208	0.989201		0.21	0.956522
5.3	1	0.979294			0.242	0.973978		0.212	0.989201		0.226	0.958216
5.4	1	0.978563			0.258	0.973447		0.216	0.988661		0.242	0.961039
5.5	1	0.980024			0.274	0.973978		0.22	0.988661		0.258	0.963298
5.6	0.999194	0.978563			0.29	0.974509		0.228	0.988661		0.274	0.963862
5.7	0.999194	0.979294			0.306	0.972384		0.26	0.988661		0.29	0.966121
5.8	0.999194	0.978563			0.322	0.973447		0.292	0.988121		0.306	0.966685
5.9	1	0.979294			0.338	0.971853		0.324	0.988121		0.322	0.96725
6	0.999194	0.976857			0.354	0.973978		0.356	0.988661		0.338	0.967815
6.1	0.999194	0.978563			0.37	0.972916		0.388	0.988121		0.354	0.968379
6.2	0.999194	0.977588			0.386	0.972916		0.42	0.988661		0.37	0.969509
6.3	0.998388	0.976857			0.402	0.972384		0.452	0.987581		0.386	0.971203
6.4	0.997582	0.977588			0.418	0.972916		0.484	0.987041		0.402	0.971203
6.5	0.998388	0.977588			0.434	0.973447		0.516	0.987581		0.418	0.971767
6.6	0.995701	0.976857			0.45	0.973978		0.548	0.987041		0.434	0.971767
6.7	0.996507	0.977588			0.466	0.974509		0.58	0.988121		0.45	0.973461
6.8	0.995701	0.976127			0.482	0.972384		0.612	0.986501		0.466	0.972897
6.9	0.997582	0.976857			0.498	0.972916		0.644	0.986501		0.482	0.974026
7	0.997582	0.976127			0.514	0.972384		0.676	0.987581		0.498	0.974591
7.1	0.997582	0.977588			0.53	0.972916		0.708	0.988661		0.514	0.975155
7.2	0.998388	0.976127			0.546	0.973447		0.74	0.987581		0.53	0.97572
7.3	0.999194	0.974421			0.562	0.973978		0.772	0.987581		0.546	0.976849
7.4	0.999194	0.976127			0.578	0.973978		0.804	0.988121		0.562	0.976285
7.5	0.997582	0.976857			0.594	0.973447		0.836	0.987041		0.578	0.976849
7.6	0.998388	0.976127			0.61	0.972384		0.868	0.988121		0.594	0.976849
7.7	0.999194	0.975152			0.626	0.973978		0.9	0.988661		0.61	0.976849
7.8	0.999194	0.976127			0.642	0.973978		0.932	0.988661		0.626	0.977414
7.9	0.999194	0.976857			0.658	0.973978		0.964	0.988661		0.642	0.979672
8	0.997313	0.975152			0.674	0.973447		0.996	0.988661		0.658	0.979672
8.1	0.999194	0.975152			0.69	0.973447		1.028	0.988661		0.674	0.977979
8.2	0.998388	0.975152			0.706	0.972384		1.06	0.988661		0.69	0.979672
8.3	0.999194	0.975152			0.722	0.972916		1.092	0.988121		0.706	0.980237
8.4	0.998388	0.975152			0.738	0.972916		1.124	0.988661		0.722	0.980237
8.5	1	0.973691			0.754	0.971853		1.156	0.988661		0.738	0.980802
8.6	0.998388	0.976127			0.77	0.972384		1.188	0.988661		0.754	0.980802
8.7	0.998388	0.975152			0.786	0.972916		1.22	0.988661		0.77	0.981366
8.8	0.999194	0.972716			0.802	0.973447		1.252	0.988661		0.786	0.981366
8.9	0.999194	0.974421			0.818	0.972916		1.284	0.987581		0.802	0.981366
9	0.999194	0.973691			0.834	0.972916		1.316	0.988121		0.818	0.981366
9.1	1	0.974421			0.85	0.974509		1.348	0.988121		0.834	0.980802
9.2	0.998388	0.972716			0.866	0.974509		1.38	0.989201		0.85	0.981931
9.3	0.999194	0.972716			0.882	0.973978		1.412	0.988661		0.866	0.981931
9.4	0.999194	0.973691			0.898	0.973447		1.444	0.988661		0.882	0.98306
9.5	0.999194	0.973691			0.914	0.973978		1.476	0.989201		0.898	0.98306
9.6	0.999194	0.971985			0.93	0.97504		1.508	0.988661		0.914	0.982496
9.7	0.998388	0.974421			0.946	0.973447		1.54	0.988661		0.93	0.981931
9.8	0.998388	0.973691			0.962	0.973978		1.572	0.989201		0.946	0.98306
9.9	0.998388	0.974421			0.978	0.974509		1.604	0.988661		0.962	0.983625
10	0.999194	0.972716			0.994	0.974509		1.636	0.989201		0.978	0.983625
10.1	0.998388	0.972716			2.802	0.976633		1.668	0.989201		0.994	0.98306
10.2	0.998388	0.972716			6.002	0.978757		1.7	0.988661		1.452	0.987578
10.3	0.999194	0.973691			9.202	0.980351		1.732	0.989741		2.252	0.99153
10.4	0.998388	0.973691			12.4	0.981413		1.764	0.988661		3.052	0.994353
10.5	0.999194	0.973691			15.6	0.981944		1.796	0.988661		3.852	0.996047
10.6	0.998388	0.974421			18.8	0.983537		1.828	0.988661		4.652	0.996612
10.7	0.998388	0.972716			22	0.984599		1.86	0.988661		5.452	0.997741
10.8	0.998388	0.973691			25.2	0.985661		1.892	0.989741		6.252	0.998306
10.9	0.999194	0.973691			28.4	0.986723		1.924	0.989201		7.052	0.997741
11	0.998388	0.973691			31.6	0.987785		1.956	0.990281		7.852	0.998306
11.1	0.998388	0.972716			34.8	0.988848		1.988	0.989201		8.652	0.998871
11.2	0.999194	0.972716			38	0.990972		3.804	0.991361		9.452	0.996612
11.3	0.999194	0.973691			41.2	0.990972		7.004	0.992981		10.25	0.99153
11.4	0.998388	0.971255			44.4	0.991503		10.2	0.99406		11.05	0.983625
11.5	0.998388	0.971255			47.6	0.993096		13.4	0.99622		11.85	0.972897
11.6	0.998388	0.971255			50.8	0.994689		16.6	0.99676		12.65	0.955392
11.7	0.998388	0.971255			54	0.994689		19.8	0.99676		13.45	0.936759
11.8	0.998388	0.971255			57.2	0.996283		23	0.99838		14.25	0.913608
11.9	0.999194	0.970524			60.4	0.996283		26.2	0.99892		15.05	0.891022
12	0.999194	0.969549			63.6	0.997345		29.4	1		15.85	0.869001
12.1	0.998388	0.971255			66.8	0.996814		32.6	0.99946		16.65	0.846979
12.2	0.997313	0.971255			70	0.997345		35.8	0.99838		17.45	0.827216
12.3	0.999194	0.971985			73.2	0.998407		39	0.99406		18.25	0.808583
12.4	0.997313	0.971255			76.4	0.998407		42.2	0.987581		19.05	0.792772
12.5	0.998388	0.971985			79.6	0.999469		45.4	0.975702		19.85	0.775268
12.6	0.998388	0.971255			82.8	0.999469		48.6	0.963283		20.65	0.761152
12.7	0.998388	0.971985			86	0.999469		51.8	0.949244		21.45	0.747036
12.8	0.997313	0.971255			89.2	0.999469		55	0.935205		22.25	0.733484
12.9	0.997313	0.971255			92.4	0.999469		58.2	0.920086		23.05	0.721062
13	0.997313	0.971255			95.6	0.999469		61.4	0.907127		23.85	0.709768
13.1	0.998388	0.971255			98.8	0.998407		64.6	0.893629		24.65	0.697911
13.2	0.997313	0.971255			102	0.997345		67.8	0.87905		25.45	0.687182
13.3	0.997313	0.971255			105.2	0.995751		71	0.866091		26.25	0.678713
13.4	0.997313	0.97028			108.4	0.994689		74.2	0.854212		27.05	0.669114
13.5	0.998388	0.97028			111.6	0.993627		77.4	0.841793		27.85	0.660079
13.6	0.997313	0.97028			114.8	0.990441		80.6	0.830454		28.65	0.653303
13.7	0.996507	0.97028			118	0.987785		83.8	0.818575		29.45	0.647092
13.8	0.998388	0.971255			121.2	0.98513		87	0.807235		30.25	0.639187
13.9	0.998388	0.971255			124.4	0.980882		90.2	0.794816		31.05	0.632411
14	0.998388	0.97028			127.6	0.977695		93.4	0.779698		31.85	0.626765
14.1	0.998388	0.971255			130.8	0.973447		96.6	0.769438		32.65	0.621683
14.2	0.997313	0.971255			134	0.97026		99.8	0.760799		33.45	0.617165
14.3	0.997313	0.97028			137.2	0.966012		103	0.75432		34.25	0.611519
14.4	0.998388	0.971255			140.4	0.961232		106.2	0.742981		35.05	0.606437
14.5	0.998388	0.969549			143.6	0.95539		109.4	0.733801		35.85	0.603614
14.6	0.998388	0.969549			146.8	0.953266		112.6	0.724082		36.65	0.597967
14.7	0.997313	0.97028			150	0.949018		115.8	0.714903		37.45	0.595709
14.8	0.996507	0.97028			153.2	0.9453		119	0.703024		38.25	0.591191
14.9	0.997313	0.97028			156.4	0.941583		122.2	0.694384		39.05	0.588368
15	0.997313	0.969549			159.6	0.936272		125.4	0.688445		39.85	0.583851
15.1	0.996507	0.969549			162.8	0.932554		128.6	0.679266		40.65	0.581592
15.2	0.998388	0.969549			166	0.927775		131.8	0.672246		41.45	0.578204
15.3	0.997313	0.969549			169.2	0.923526		135	0.662527		42.25	0.575381
15.4	0.997313	0.969549			172.4	0.919278		138.2	0.654968		43.05	0.573123
15.5	0.998388	0.97028			175.6	0.91556		141.4	0.647408		43.85	0.569735
15.6	0.997313	0.968819			178.8	0.91025		144.6	0.639849		44.65	0.568041
15.7	0.997313	0.969549			182	0.906001		147.8	0.633369		45.45	0.566347
15.8	0.996507	0.968819			185.2	0.902284		151	0.62527		46.25	0.564653
15.9	0.997313	0.969549			188.4	0.899097		154.2	0.618251		47.05	0.562959
16	0.996507	0.969549			191.6	0.894849		157.4	0.612311		47.85	0.561265
16.1	0.996507	0.969549			194.8	0.8906		160.6	0.604752		48.65	0.559006
16.2	0.996507	0.968819			198	0.886352		163.8	0.598272		49.45	0.557312
16.3	0.997313	0.97028						167	0.592333		50.25	0.556183
16.4	0.998388	0.97028						170.2	0.585853
16.5	0.997313	0.969549						173.4	0.580454
16.6	0.996507	0.968819						176.6	0.573974
16.7	0.997313	0.968819						179.8	0.569114
16.8	0.996507	0.969549						183	0.562635
16.9	0.996507	0.968088						186.2	0.557235
17	0.997313	0.97028						189.4	0.551836
17.1	0.996507	0.969549						192.6	0.546976
17.2	0.996507	0.968819						195.8	0.542657
17.3	0.996507	0.968819						199	0.537797
17.4	0.997313	0.968819
17.5	0.996507	0.968819
17.6	0.996507	0.969549
17.7	0.996507	0.968088
17.8	0.997313	0.967113
17.9	0.996507	0.966382
18	0.996507	0.966382
18.1	0.996507	0.965652
18.2	0.996507	0.964921
18.3	0.995701	0.966382
18.4	0.996507	0.966382
18.5	0.996507	0.965652
18.6	0.996507	0.966382
18.7	0.996507	0.964921
18.8	0.996507	0.965652
18.9	0.997313	0.966382
19	0.996507	0.966382
19.1	0.995701	0.967113
19.2	0.996507	0.966382
19.3	0.996507	0.966382
19.4	0.996507	0.967113
19.5	0.994895	0.967113
19.6	0.996507	0.967113
19.7	0.995701	0.967113
19.8	0.995701	0.967113
19.9	0.995701	0.968088
20	0.997313	0.968088
20.1	0.996507	0.968819
20.2	0.995701	0.968088
20.3	0.996507	0.968088
20.4	0.996507	0.968088
20.5	0.996507	0.968088
20.6	0.996507	0.968088
20.7	0.997313	0.967113
20.8	0.994895	0.968088
20.9	0.996507	0.967113
21	0.995701	0.967113
21.1	0.996507	0.967113
21.2	0.996507	0.967113
21.3	0.995701	0.967113
21.4	0.995701	0.967113
21.5	0.995701	0.967113
21.6	0.996507	0.967113
21.7	0.996507	0.966382
21.8	0.996507	0.966382
21.9	0.995701	0.967113
22	0.996507	0.966382
22.1	0.995701	0.968088
22.2	0.996507	0.968088
22.3	0.996507	0.967113
22.4	0.995701	0.966382
22.5	0.995701	0.967113
22.6	0.995701	0.966382
22.7	0.996507	0.966382
22.8	0.995701	0.966382
22.9	0.995701	0.965652
23	0.996507	0.965652
23.1	0.995701	0.964677
23.2	0.995701	0.964677
23.3	0.995701	0.964677
23.4	0.996507	0.964677
23.5	0.994895	0.964677
23.6	0.994089	0.965652
23.7	0.995701	0.965652
23.8	0.995701	0.965652
23.9	0.994895	0.964677
24	0.994895	0.965652
24.1	0.995701	0.964677
24.2	0.994895	0.965652
24.3	0.995701	0.965652
24.4	0.994089	0.965652
24.5	0.994895	0.965652
24.6	0.995701	0.965652
24.7	0.994895	0.966382
24.8	0.995701	0.965652
24.9	0.994089	0.964677
25	0.994895	0.965652
25.1	0.994895	0.965652
25.2	0.994895	0.966382
25.3	0.994895	0.965652
25.4	0.995701	0.965652
25.5	0.994895	0.965652
25.6	0.994089	0.965652
25.7	0.994089	0.964677
25.8	0.994895	0.965652
25.9	0.994895	0.965652
26	0.994895	0.964677
26.1	0.994895	0.963946
26.2	0.995701	0.965652
26.3	0.994089	0.965652
26.4	0.994089	0.965652
26.5	0.994895	0.964677
26.6	0.994895	0.963946
26.7	0.994089	0.965652
26.8	0.994895	0.964677
26.9	0.994895	0.964677
27	0.994895	0.964677
27.1	0.994895	0.964677
27.2	0.995701	0.964677
27.3	0.994089	0.964677
27.4	0.993283	0.964677
27.5	0.993283	0.963946
27.6	0.994089	0.964677
27.7	0.994089	0.964677
27.8	0.994895	0.964677
27.9	0.994089	0.964677
28	0.994089	0.964677
28.1	0.994089	0.963946
28.2	0.994089	0.963946
28.3	0.994089	0.964677
28.4	0.994089	0.965652
28.5	0.994089	0.964677
28.6	0.994089	0.964677
28.7	0.994089	0.965652
28.8	0.994089	0.963946
28.9	0.993283	0.963946
29	0.994089	0.963946
29.1	0.994089	0.963946
29.2	0.994089	0.964677
29.3	0.994089	0.964677
29.4	0.994089	0.963946
29.5	0.994089	0.963216
29.6	0.994089	0.963946
29.7	0.994089	0.963946
29.8	0.994089	0.963946
29.9	0.994895	0.963946
30	0.994089	0.963946
30.1	0.994895	0.963216
30.2	0.993283	0.963946
30.3	0.994895	0.963946
30.4	0.994089	0.963216
30.5	0.994089	0.963216
30.6	0.993283	0.962485
30.7	0.994895	0.963946
30.8	0.993283	0.963216
30.9	0.994895	0.963946
31	0.994895	0.963216
31.1	0.994089	0.96151
31.2	0.994089	0.962485
31.3	0.994089	0.963216
31.4	0.994089	0.963216
31.5	0.993283	0.963216
31.6	0.994089	0.962485
31.7	0.991671	0.963216
31.8	0.993283	0.963946
31.9	0.993283	0.963216
32	0.994089	0.962485
32.1	0.994089	0.963216
32.2	0.994089	0.963216
32.3	0.993283	0.963216
32.4	0.993283	0.963216
32.5	0.993283	0.963216
32.6	0.994089	0.96151
32.7	0.993283	0.963216
32.8	0.994089	0.963946
32.9	0.993283	0.962485
33	0.992477	0.963946
33.1	0.992477	0.962485
33.2	0.994089	0.963216
33.3	0.994089	0.963946
33.4	0.994089	0.962485
33.5	0.993283	0.962485
33.6	0.993283	0.96151
33.7	0.993283	0.962485
33.8	0.993283	0.962485
33.9	0.992477	0.96151
34	0.993283	0.962485
34.1	0.993283	0.96078
34.2	0.993283	0.962485
34.3	0.994089	0.96078
34.4	0.992477	0.962485
34.5	0.992477	0.962485
34.6	0.992477	0.96151
34.7	0.992477	0.963216
34.8	0.992477	0.962485
34.9	0.992477	0.963216
35	0.992477	0.962485
35.1	0.991671	0.962485
35.2	0.991671	0.962485
35.3	0.989253	0.962485
35.4	0.992477	0.962485
35.5	0.992477	0.96078
35.6	0.992477	0.962485
35.7	0.992477	0.96151
35.8	0.992477	0.962485
35.9	0.991671	0.962485
36	0.991671	0.962485
36.1	0.992477	0.96151
36.2	0.993283	0.96151
36.3	0.993283	0.962485
36.4	0.992477	0.96151
36.5	0.993283	0.962485
36.6	0.991671	0.962485
36.7	0.992477	0.96151
36.8	0.992477	0.96151
36.9	0.991671	0.962485
37	0.992477	0.962485
37.1	0.992477	0.96151
37.2	0.992477	0.96151
37.3	0.992477	0.96151
37.4	0.993283	0.962485
37.5	0.992477	0.962485
37.6	0.993283	0.963216
37.7	0.991671	0.96151
37.8	0.991671	0.962485
37.9	0.992477	0.96151
38	0.993283	0.962485
38.1	0.991671	0.96151
38.2	0.992477	0.963216
38.3	0.992477	0.96151
38.4	0.993283	0.96151
38.5	0.993283	0.96151
38.6	0.992477	0.962485
38.7	0.991671	0.96151
38.8	0.993283	0.96078
38.9	0.991671	0.962485
39	0.993283	0.96151
39.1	0.993283	0.962485
39.2	0.991671	0.96151
39.3	0.993283	0.96078
39.4	0.992477	0.96078
39.5	0.992477	0.960049
39.6	0.992477	0.96078
39.7	0.992477	0.96151
39.8	0.990865	0.96151
39.9	0.991671	0.96078
40	0.992477	0.96151
40.1	0.990865	0.960049
40.2	0.990865	0.96151
40.3	0.991671	0.960049
40.4	0.991671	0.96078
40.5	0.990865	0.96151
40.6	0.991671	0.960049
40.7	0.990059	0.96078
40.8	0.991671	0.960049
40.9	0.991671	0.96151
41	0.990865	0.96151
41.1	0.990865	0.96151
41.2	0.991671	0.96151
41.3	0.992477	0.96078
41.4	0.991671	0.960049
41.5	0.990865	0.96078
41.6	0.991671	0.96078
41.7	0.991671	0.960049
41.8	0.991671	0.960049
41.9	0.990865	0.960049
42	0.992477	0.960049
42.1	0.992477	0.96078
42.2	0.991671	0.960049
42.3	0.990865	0.96078
42.4	0.991671	0.960049
42.5	0.991671	0.959318
42.6	0.992477	0.960049
42.7	0.990865	0.960049
42.8	0.991671	0.960049
42.9	0.990865	0.959318
43	0.990865	0.96078
43.1	0.991671	0.960049
43.2	0.990865	0.960049
43.3	0.990865	0.958343
43.4	0.991671	0.960049
43.5	0.992477	0.960049
43.6	0.990865	0.960049
43.7	0.991671	0.96078
43.8	0.990059	0.96078
43.9	0.991671	0.960049
44	0.990865	0.960049
44.1	0.990865	0.960049
44.2	0.991671	0.960049
44.3	0.990865	0.960049
44.4	0.991671	0.960049
44.5	0.990865	0.960049
44.6	0.990865	0.960049
44.7	0.990865	0.960049
44.8	0.990059	0.959318
44.9	0.990865	0.960049
45	0.991671	0.958343
45.1	0.990059	0.960049
45.2	0.991671	0.960049
45.3	0.991671	0.959318
45.4	0.990865	0.96078
45.5	0.990865	0.959318
45.6	0.990865	0.960049
45.7	0.991671	0.960049
45.8	0.990865	0.959318
45.9	0.991671	0.959318
46	0.990865	0.960049
46.1	0.990059	0.96078
46.2	0.990865	0.959318
46.3	0.990865	0.959318
46.4	0.990059	0.959318
46.5	0.990865	0.959318
46.6	0.990059	0.960049
46.7	0.990059	0.959318
46.8	0.990059	0.959318
46.9	0.990059	0.959318
47	0.989253	0.960049
47.1	0.990865	0.959318
47.2	0.990059	0.958343
47.3	0.990059	0.959318
47.4	0.989253	0.959318
47.5	0.990059	0.959318
47.6	0.990865	0.959318
47.7	0.990865	0.959318
47.8	0.989253	0.959318
47.9	0.990059	0.960049
48	0.990865	0.959318
48.1	0.989253	0.958343
48.2	0.989253	0.959318
48.3	0.990865	0.959318
48.4	0.990865	0.960049
48.5	0.990059	0.958343
48.6	0.990865	0.958343
48.7	0.989253	0.960049
48.8	0.990059	0.958343
48.9	0.990865	0.958343
49	0.990059	0.958343
49.1	0.991671	0.956882
49.2	0.990059	0.957613
49.3	0.990059	0.958343
49.4	0.989253	0.956882
49.5	0.990059	0.956882
49.6	0.989253	0.957613
49.7	0.989253	0.957613
49.8	0.990059	0.958343
49.9	0.989253	0.958343
50	0.989253	0.956151

## Sheet: Figure 5
Figure 5c
SCD1-cyt b5-b5R				SCD1-cyt b5 + b5R				SCD1 + cyt b5 + b5R
Time, min	[Oleoyl-CoA], µM	SEM		Time, min	[Oleoyl-CoA], µM	SEM		Time, min	[Oleoyl-CoA], µM	SEM
0.16667	9.01124	0.307748		0.16667	6.02749	0.148316		0.25	3.0879	2.40016
0.33333	12.9982	0.244157		0.33333	9.28302	0.279613		0.5	4.78131	3.67562
0.5	18.3288	0.554535		0.5	14.0222	0.487706		1	7.25494	5.52542
1.25	28.9064	0.873487		1.25	24.0053	0.66159		2	12.3335	9.53004
2.5	29.4378	1.18854		2.5	27.4665	0.949333		3	14.2079	10.8256
5	31.6431	0.959318		5	29.3435	0.696797		5	15.0201	11.6949
10	30.5795	1.42157		10	32.5251	1.23993		10	16.8825	12.7721
Figure 5d
	SCD1 + cyt b5 + b5R			SCD1-cyt b5 + b5R			SCD1-cyt b5-b5R
Relative rate	0.77147	1.11253	1.116	1.76712	2.11743	1.71652	2.88189	3.15176	2.94721
Figure 5e
	Detergent			Liver polar			Brain polar
k, min-1	8.06928	8.82493	8.2522	8.04253	7.1121	7.04282	7.42393	6.54113	7.89942
